# Supplementary material for: Astaxanthin Alleviates the Decline of Sperm Quality Caused by Heat Stress in Mice via Reducing Oxidative Stress
Source: Life (Basel). 2025 May 25;15(6):851. doi: 10.3390/life15060851 (PMC12194212; doi:10.3390/life15060851)
Supplement: Supplementary file 1 [file life-15-00851-s001.zip]

Archive with 1 entries (1 files):
- life-3525455-supplementary.pdf
